# Supplementary material for: Comparative speed of kill of sarolaner (Simparica®) and afoxolaner (NexGard®) against induced infestations of Ixodes holocyclus on dogs
Source: Parasit Vectors. 2017 Feb 21;10:98. doi: 10.1186/s13071-017-2024-9 (PMC5320688; doi:10.1186/s13071-017-2024-9)
Supplement: Additional file 1: — Comparative Ixodes holocylcus individual tick counts. (XLSX 21 kb) [file 13071_2017_2024_MOESM1_ESM.xlsx]

## Sheet: 8 hours
Individual live (I.holocyclus) tick counts at 8 hrs post-treatment
TRT	ANIMAL	Live count (Day 0)
T01	058	24
T01	079	27
T01	089	28
T01	093	26
T01	105	21
T01	120	22
T01	123	21
T01	126	24
T02	038	2
T02	059	1
T02	076	0
T02	082	13
T02	095	11
T02	108	9
T02	118	3
T02	125	2
T03	040	25
T03	070	27
T03	086	15
T03	098	24
T03	102	11
T03	112	28
T03	122	21
T03	124	10
Treatment (TRT) Group keys
T01	Placebo Group
T02	Sarolaner Group
T03	Afoxolaner Group

## Sheet: 12 hours
	Individual live (I.holocyclus) tick counts at 12 h post-treatment and weekly infestations
TRT	ANIMAL	Live count (Day 0)	Live count (Day 7)	Live count (Day 14)	Live count (Day 21)	Live count (Day 28)	Live count (Day 35)
T01	058	24	16	23	26	19	25
T01	079	27	18	23	25	22	23
T01	089	28	21	22	17	23	26
T01	093	26	22	25	26	22	25
T01	105	20	21	26	22	21	28
T01	120	22	27	28	26	26	25
T01	123	23	21	27	23	27	24
T01	126	24	28	28	25	25	25
T02	038	0	0	2	1	8	4
T02	059	0	0	3	2	16	14
T02	076	0	0	1	8	5	10
T02	082	8	12	10	18	21	11
T02	095	1	3	3	3	2	2
T02	108	0	4	3	0	12	16
T02	118	4	4	0	3	10	5
T02	125	0	1	2	4	12	8
T03	040	6	5	10	10	19	24
T03	070	13	10	18	22	26	22
T03	086	2	11	12	20	15	19
T03	098	11	12	9	16	20	20
T03	102	1	16	7	17	28	16
T03	112	4	6	20	22	22	27
T03	122	2	15	12	22	22	20
T03	124	1	2	9	12	24	20
	Treatment (TRT) Group keys
	T01	Placebo Group
	T02	Sarolaner Group
	T03	Afoxolaner Group

## Sheet: 24 hours
	Individual live (I.holocyclus) tick counts at 24 h post-treatment and weekly infestations
TRT	ANIMAL	Live count (Day 1)	Live count (Day 8)	Live count (Day 15)	Live count (Day 22)	Live count (Day 29)	Live count (Day 36)
T01	058	24	17	20	26	19	19
T01	079	26	17	22	26	22	21
T01	089	28	21	20	15	21	24
T01	093	26	22	26	26	21	23
T01	105	21	17	26	22	20	25
T01	120	23	27	28	26	26	23
T01	123	19	21	24	25	26	22
T01	126	22	26	27	24	23	26
T02	038	0	1	0	0	1	0
T02	059	0	0	0	0	2	0
T02	076	0	0	0	0	0	0
T02	082	0	6	1	0	2	2
T02	095	0	2	0	0	0	0
T02	108	0	3	1	3	3	1
T02	118	0	1	0	0	2	0
T02	125	0	1	0	0	0	3
T03	040	0	0	1	3	0	0
T03	070	0	3	0	6	5	5
T03	086	1	0	0	0	0	8
T03	098	0	3	1	5	1	0
T03	102	0	2	0	0	0	1
T03	112	2	0	0	6	1	1
T03	122	0	3	0	2	5	3
T03	124	0	5	0	0	2	4
	Treatment (TRT) Group keys
	T01	Placebo Group
	T02	Sarolaner Group
	T03	Afoxolaner Group

## Sheet: 48 hours
	Individual live (I.holocyclus) tick counts at 48 h post-treatment and weekly infestations
TRT	ANIMAL	Live count (Day 2)	Live count (Day 9)	Live count (Day 16)	Live count (Day 23)	Live count (Day 30)	Live count (Day 37)
T01	058	22	17	24	26	21	20
T01	079	26	19	23	26	22	19
T01	089	30	19	20	15	21	24
T01	093	27	22	28	26	22	24
T01	105	22	18	24	20	22	22
T01	120	22	25	28	21	27	21
T01	123	19	26	21	20	25	22
T01	126	22	22	25	22	23	26
T02	038	0	0	0	0	0	0
T02	059	0	0	0	0	2	0
T02	076	0	0	0	2	0	0
T02	082	0	0	2	0	2	1
T02	095	0	0	0	0	1	0
T02	108	0	0	0	2	1	0
T02	118	0	0	0	0	1	0
T02	125	0	0	1	0	3	1
T03	040	0	0	0	1	0	0
T03	070	0	0	0	2	0	0
T03	086	0	0	1	2	1	1
T03	098	0	0	0	4	0	0
T03	102	0	0	0	0	0	0
T03	112	0	0	0	1	0	0
T03	122	0	0	0	1	2	0
T03	124	0	0	0	1	0	1
	Treatment (TRT) Group keys
	T01	Placebo Group
	T02	Sarolaner Group
	T03	Afoxolaner Group
